# Supplementary material for: Strand-resolved mutagenicity of DNA damage and repair
Source: Nature. 2024 Jun 12;630(8017):744–51. doi: 10.1038/s41586-024-07490-1 (PMC11186772; doi:10.1038/s41586-024-07490-1)
Supplement: Supplementary file 5 — Table of key resources and software [file 41586_2024_7490_MOESM5_ESM.xlsx]

## Sheet: Key resources
Reagent or Resource	Source	Identifier	Reference and notes
C3H/HeOuJ stock mice	Charles River Laboratories
Whole genome sequence and mutation calls from tumours of DEN mutagenised mice along with control samples	European Nucleotide Archive	PRJEB37808	Aitken et al., 2020
Histology images of tumours from DEN mutagenised mice	BioStudies, EMBL-EBI	S-BSST383	Aitken et al., 2020
RNA-seq data from 15-day old C3H/HeOuJ mouse liver	ArrayExpress	E-MTAB-8518	Aitken et al., 2020
ATAC-seq data from 15-day old C3H/HeOuJ mouse liver	ArrayExpress	E-MTAB-11780	This study
ChIP-seq data from 15-day old C3H/HeOuJ mouse liver	ArrayExpress	E-MTAB-11959	This study
Murine hepatoma cell line Hep-74.3A	biohippo	SKU : BHC11100670	Kress et al., 1992
Murine hepatoma cell line Hepa1-6	ATCC	CRL-1830	Darlington et al., 1980
E/L Repli-seq from Hep-74.3A cells	European Nucleotide Archive (ENA)	PRJEB72349	This study
E/L Repli-seq from Hepa1-6 cells	European Nucleotide Archive (ENA)	PRJEB67994	This study
E/L Repli-seq from E14TG2a mouse ESC	4dnucleome.org	4DNFI5ODN4QV, 4DNFIX194HH5, 4DNFI4YQQPIN, 4DNFIZF4B2EU, 4DNFI5ODN4QV, 4DNFIX194HH5, 4DNFI4YQQPIN, 4DNFIZF4B2EU	Dekker et al., 2017
E/L Repli-seq from human RPE-1 cell line	4dnucleome.org	4DNFIB215DLW, 4DNFIXTKPI94, 4DNFI61PXEVS, 4DNFIAH3X5FH	Dekker et al., 2017
OK-seq of mouse B cells	NCBI GEO	GSE116321	Tubbs et al., 2018
OK-seq of human RPE-1 cell line	NCBI SRA	SRR7109016, SRR7109017
Chemical nucleosome mapping of mouse embryonic stem cells	NCBI GEO	GSE82127	Voong et al., 2016
ChIP-seq data for other transcription factors	ChIP-Atlas	10.18908/lsdba.nbdc01558-000.V020	Oki et al., 2018
Transcription factor binding site position weight matrixes	JASPAR database	Non-redundant PFMs	Castro-Mondragon et al., 2022
Mouse strain C3H/HeJ reference genome assembly	Ensembl	GCA_001632575.1	Lilue et al., 2018
Mouse strain C57BL/6J reference genome assembly	Ensembl	GRCm38/mm10	Church et al., 2009
Human reference genome assembly	Ensembl	GRCh37	Genome Reference Consortium
Ultrasonicator	Misonix	Tip sonicator 3000
Automated DNA/RNA electrophoresis	Agilent	Bioanalyzer 2100 (DNA 1000, DNA HS)
Library quantification kit for NGS	Kapa Biosystems	KK4824
Real-Time PCR System	Applied Biosystems. Roche.	QuantStudio 6 Flex. Lightcycler 480II.	QuantStudio 6 Flex (for ChIP-seq). Lightcycler 480II (for ATAC-seq).
ThruPLEX DNA-Seq library preparation	Rubicon Genomics	R400676	ChIP-seq
Nextera DNA sample prep kit	Nextera	FC-121-1030	ATAC-seq
Sequencing platforms	Illumina	HiSeq 4000, NovaSeq6000, NextSeq550	HiSeq 4000 (ChIP-seq), NovaSeq6000 (ATAC-seq, E/L Repli-seq (Hep-74.3A)), NextSeq550 (E/L Repli-seq (Hepa1-6)).

## Sheet: Software
Software	Version	Reference	Notes
Primary processing
Bowtie2	2.4.5	Langmead and Slzberg, 2012
bwa	0.7.17	Li and Durbin, 2009
Analysis processing
Bedtools	2.27.1, 2.29.2 and 2.30.0	Quinlan and Hall, 2010	2.27.1 for nucleosome, CTCF and TFBS analysis; 2.29.1 for gene expression analysis, 2.30.0 for all other analyses.
cutadapt	2.6	Martin 2011
FIMO (MEME suite)	5.0.5	Grant et al, 2011
halLiftover	2.1	Hickey et al. 2013
MACS2	2.1.2	Zhang et al., 2008
picard	2.23.8	Broad Institute, 2019
Python	3.9.7
QuPath	0.2.2	Bankhead et al., 2017	Built from source with Tensorflow
R	4.0.5	R Core Team, 2017
r-data.table	1.12.8	R Core Team, 2017
r-GreyListChIP		Brown, 2021
r-segmented	1.3-3	Muggeo, 2003
r-sigFit	2	Gori and Baez-Ortega, 2018
Samtools	1.7, 1.9 and 1.15.1	Li et al., 2009	1.7 for gene expression and mutation clusters. 1.9 for multiallelic variation rates and ATAC-seq. 1.15.1 for Repli-seq and OK-seq analysis
SciKit-Learn	1.0.2	Pedregosa et al., 2011
SciPy	1.7.1	Virtanen et al., 2020
snakemake	6.1.1	Mölder et al., 2021
StarDist		Schmidt et al., 2018
UCSC liftover	377	Hinrichs et al., 2006
